# Supplementary material for: A mixed-method study of feasibility and acceptability of the Dapivirine vaginal ring among adolescent girls and young women (AGYW) in selected Zimbabwean districts
Source: PLOS Glob Public Health. 2025 Mar 31;5(3):e0004081. doi: 10.1371/journal.pgph.0004081 (PMC11957275; doi:10.1371/journal.pgph.0004081)
Supplement: S1 Data — The following STATA 17 files are saved in this folder. 1. “Baseline DPV ring dataset” – contains baseline data for all participants enrolled in the DPV study at baseline. 2. “Follow-up DPV dataset_notmatched” – contains follow up dataset for all participants enrolled in the DPV study, not matched to the baseline study. 3. “matched_baseline_follow up to upload final” this dataset contains matched baseline and follow up datasets for all DPV study participant. 4. “Oral PrEP Full dataset” – this dataset contains matched baseline and follow up datasets for all study participants enrolled for Oral PrEP in the study. (ZIP) [file pgph.0004081.s001.zip]

Archive with 5 entries (4 files):
- submit data files/
- submit data files/baseline DPV ring dataset.dta
- submit data files/Follow up DPV dataset_notmatched.dta
- submit data files/matched_baseline_follow up to upload final.dta
- submit data files/Oral PrEP full dataset.dta
